# Supplementary material for: Maternal Iodine Status During Pregnancy and Child Neurodevelopment: A Systematic Review and Dose–Response Meta-Analysis of Prospective Cohort Studies
Source: Nutrients. 2026 May 5;18(9):1474. doi: 10.3390/nu18091474 (PMC13165351; doi:10.3390/nu18091474)
Supplement: Supplementary file 1 [file nutrients-18-01474-s001.zip]

Archive with 1 entries (1 files):
- nutrients-4252115-supplementary.pdf
